# Supplementary material for: Longitudinal data in peripheral blood confirm that PM20D1 is a quantitative trait locus (QTL) for Alzheimer’s disease and implicate its dynamic role in disease progression
Source: Clin Epigenetics. 2020 Dec 9;12:189. doi: 10.1186/s13148-020-00984-5 (PMC7724832; doi:10.1186/s13148-020-00984-5)
Supplement: Supplementary file 5 — Additional file 5. Table S5: P values for the regression lines between Braak score, amyloid or tangles and β values for the 8 CpG probes at PM20D1 promoter region in the different diagnosis groups from the ROSMAP cohort brain samples. [file 13148_2020_984_MOESM5_ESM.xlsx]

## Sheet: Braak
dx	variant	CpG probes
		cg07157834	cg07167872	cg11965913	cg14159672	cg14893161	cg17178900	cg24503407	cg26354017
control	Braak	0.493	0.765895	0.4431	0.737277	0.3054	0.721	0.609	0.54766
	rs1	<2e-16	<2e-16	<2e-16	<2e-16	<2e-16	<2e-16	<2e-16	<2e-16
	rs2	0.99	0.842984	0.2971	0.67491	0.5294	0.527	0.692	0.49599
	msex	0.86	0.829225	0.7516	0.809812	0.9893	0.355	0.548	0.77178
	age_death	0.202	0.945785	0.3504	0.388276	0.4265	0.374	0.506	0.2626
MCI	Braak	0.184	0.23327	0.184	0.1046	0.2383	0.070107	0.0383	0.1055
	rs1	<2e-16	<2e-16	<2e-16	<2e-16	<2e-16	<2e-16	<2e-16	<2e-16
	rs2	0.462	0.44047	0.602	0.3206	0.8114	0.166831	0.4298	0.2686
	msex	0.322	0.59271	0.193	0.1612	0.226	0.165777	0.1332	0.1644
	age_death	0.297	0.51622	0.459	0.4439	0.3831	0.917091	0.1105	0.4834
AD	Braak	0.1543	0.019059	0.0176	0.00418	0.0282	0.038596	0.0602	0.0035
	rs1	<2e-16	<2e-16	<2e-16	<2e-16	<2e-16	<2e-16	<2e-16	<2e-16
	rs2	0.1805	0.090255	0.4859	0.29435	0.942	0.080734	0.5704	0.4717
	msex	0.9896	0.293613	0.2506	0.11667	0.2579	0.399515	0.4125	0.2815
	age_death	0.0764	0.103307	0.7946	0.44112	0.7419	0.581017	0.1439	0.4961
all	Braak	0.08	0.0975	0.012	0.0106	0.004861	0.0291	0.0139	0.00164
	rs1	<2e-16	<2e-16	<2e-16	<2e-16	<2e-16	<2e-16	<2e-16	<2e-16
	rs2	0.5191	0.5011	0.27314	0.5333	0.591083	0.9318	0.6744	0.65738
	msex	0.578	0.7125	0.6823	0.6533	0.870082	0.4854	0.5899	0.86068
	age_death	0.0112	0.0816	0.10256	0.0486	0.157475	0.2059	0.0188	0.06278

## Sheet: amyloid
dx	variant	CpG probes
		cg07157834	cg07167872	cg11965913	cg14159672	cg14893161	cg17178900	cg24503407	cg26354017
control	amyloid	0.852	0.83043	0.5696	0.961248	0.7264	0.512	0.868	0.84356
	rs1	<2e-16	<2e-16	<2e-16	<2e-16	<2e-16	<2e-16	<2e-16	<2e-16
	rs2	0.952	0.88274	0.2903	0.648173	0.4901	0.595	0.644	0.47296
	msex	0.904	0.85176	0.7071	0.785808	0.9221	0.375	0.578	0.80936
	age_death	0.268	0.80542	0.4174	0.448899	0.6137	0.533	0.654	0.3266
MCI	amyloid	0.0783	0.08104	0.0649	0.1044	0.3005	0.133756	0.0431	0.203
	rs1	<2e-16	<2e-16	<2e-16	<2e-16	<2e-16	<2e-16	<2e-16	<2e-16
	rs2	0.3885	0.36599	0.5103	0.278	0.7707	0.148818	0.3664	0.248
	msex	0.3159	0.58331	0.1869	0.1624	0.229	0.17107	0.1351	0.17
	age_death	0.3328	0.549	0.5036	0.5729	0.4769	0.842998	0.1768	0.661
AD	amyloid	0.132	0.3969	0.296	0.0381	0.186	0.028711	0.148	0.0446
	rs1	<2e-16	<2e-16	<2e-16	<2e-16	<2e-16	<2e-16	<2e-16	<2e-16
	rs2	0.0927	0.0216	0.228	0.1158	0.613	0.036957	0.355	0.2163
	msex	0.8751	0.1613	0.137	0.068	0.167	0.325366	0.333	0.1802
	age_death	0.0994	0.1654	0.939	0.5984	0.882	0.680246	0.21	0.6642
all	amyloid	0.1131	0.501	0.06396	0.0699	0.072636	0.141	0.0818	0.031888
	rs1	<2e-16	<2e-16	<2e-16	<2e-16	<2e-16	<2e-16	<2e-16	<2e-16
	rs2	0.4226	0.362	0.19167	0.4138	0.445261	0.815	0.5451	0.504877
	msex	0.6744	0.594	0.54196	0.5379	0.718274	0.581	0.689	0.979088
	age_death	0.0163	0.172	0.22049	0.1265	0.400738	0.397	0.0537	0.206996

## Sheet: tangles
dx	variant	CpG probes
		cg07157834	cg07167872	cg11965913	cg14159672	cg14893161	cg17178900	cg24503407	cg26354017
control	tangles	0.555	0.31944	0.1552	0.287507	0.2749	0.553	0.298	0.1721
	rs1	<2e-16	<2e-16	<2e-16	<2e-16	<2e-16	<2e-16	<2e-16	<2e-16
	rs2	0.907	0.914649	0.2252	0.602128	0.4244	0.574	0.608	0.4067
	msex	0.877	0.799578	0.768	0.838867	0.973	0.35	0.532	0.7445
	age_death	0.216	0.854731	0.2423	0.257205	0.4209	0.329	0.392	0.161
MCI	tangles	0.26	0.2683	0.0721	0.1561	0.115	0.054231	0.0586	0.277
	rs1	<2e-16	<2e-16	<2e-16	<2e-16	<2e-16	<2e-16	<2e-16	<2e-16
	rs2	0.418	0.3954	0.4906	0.2769	0.7	0.124978	0.3549	0.249
	msex	0.256	0.4906	0.1166	0.1138	0.1495	0.097813	0.08	0.131
	age_death	0.374	0.6008	0.4737	0.5671	0.3938	0.949989	0.1672	0.66
AD	tangles	0.8609	0.207374	0.478	0.0733	0.476	0.129317	0.711	0.069
	rs1	<2e-16	<2e-16	<2e-16	<2e-16	<2e-16	<2e-16	<2e-16	<2e-16
	rs2	0.0841	0.028833	0.241	0.1439	0.624	0.045027	0.34	0.262
	msex	0.7932	0.189735	0.139	0.0775	0.163	0.332217	0.3	0.202
	age_death	0.1055	0.174908	0.96	0.64	0.905	0.721903	0.22	0.707
all	tangles	0.4919	0.267	0.06855	0.0434	0.045437	0.043	0.1227	0.01166
	rs1	<2e-16	<2e-16	<2e-16	<2e-16	<2e-16	<2e-16	<2e-16	<2e-16
	rs2	0.3789	0.355	0.17028	0.3816	0.411899	0.787	0.5027	0.464285
	msex	0.6736	0.652	0.61337	0.6234	0.812017	0.492	0.6325	0.894827
	age_death	0.0298	0.128	0.19249	0.0941	0.319325	0.275	0.0528	0.137476
