# Supplementary material for: Longitudinal data in peripheral blood confirm that PM20D1 is a quantitative trait locus (QTL) for Alzheimer’s disease and implicate its dynamic role in disease progression
Source: Clin Epigenetics. 2020 Dec 9;12:189. doi: 10.1186/s13148-020-00984-5 (PMC7724832; doi:10.1186/s13148-020-00984-5)
Supplement: Supplementary file 7 — Additional file 7. Table S7: P values and regression coefficients for the correlation between DNA methylation in blood with four brain regions (prefrontal cortex, entorhinal cortex, superior temporal gyrus and cerebellum) from 71 to 75 matched samples for all the 8 CpG probes. The data are taken from the Blood Brain DNA Methylation Comparison Tool [17]. [file 13148_2020_984_MOESM7_ESM.xlsx]

## Sheet: blood_brain_corr
Mapinfo	CpG	blood_PFC (74)		blood_EC (71)		blood_STG (75)		blood_CER (71)
		r	p	r	p	r	p	r	p
205818955	cg17178900	0.933	1.04e-33	0.908	8.87e-28	0.933	3.39e-34	0.873	3.17e-23
205819087	cg26354017	0.966	5.46e-44	0.96	9.16e-40	0.961	1.1e-42	0.957	6.15e-39
205819178	cg14159672	0.97	8e-46	0.964	3.07e-41	0.966	9.87e-45	0.962	1.03e-40
205819250	cg14893161	0.975	4.7e-49	0.975	4.4e-47	0.976	2.85e-50	0.966	2.17e-42
205819405	cg11965913	0.972	5.25e-47	0.97	2.33e-44	0.975	3.22e-49	0.974	5.24e-46
205819462	cg07167872	0.957	1.51e-40	0.949	2.33e-36	0.941	3.87e-36	0.934	1.27e-32
205819491	cg24503407	0.943	5.11e-36	0.92	7.47e-30	0.929	2.81e-33	0.949	2.88e-36
205819608	cg07157834	0.871	6.78e-24	0.857	1.55e-21	0.881	1.84e-25	0.879	6.19e-24
